# Supplementary material for: Comparative Genomics Unravels the Functional Roles of Co-occurring Acidophilic Bacteria in Bioleaching Heaps
Source: Front Microbiol. 2017 May 5;8:790. doi: 10.3389/fmicb.2017.00790 (PMC5418355; doi:10.3389/fmicb.2017.00790)
Supplement: Table S1 — Details for genomic regions of interest in Leptospirillum ferriphilum strains. [file Table1.XLSX]

## Sheet: Sheet1
Table S1 Details for genomic regions of interest in Leptospirillum ferriphilum strains.
Product	Genomic loci
	Leptospirillum ferriphilum
	DX	ZJ
Genomic region 1
hypothetical protein	Contig1: 156_548
transcriptional regulator	Contig1: 523_843
IS4 family transposase	Contig1: 1127_2848
hypothetical protein	Contig1: 3036_3311
phage integrase family protein	Contig1: 3661_3840
tRNA-Leu	Contig1: 4135_4221
Genomic region 2
IS630 family transposase	Contig4: 45863_46909
hypothetical protein	Contig4: 47005_47382
hypothetical protein	Contig4: 47603_47833
hypothetical protein	Contig4: 47996_48214
hypothetical protein	Contig4: 48226_49931
Genomic region 3
tRNA-Lys	Contig9: 194881_194956
integrase	Contig9: 195062_196108
hypothetical protein	Contig9: 196109_196339
hypothetical protein	Contig9: 196330_196539
hypothetical protein	Contig9: 196824_197108
Genomic region 4
IS256 family transposase	Contig12: 187_1404
DNA-damage-inducible protein J	Contig12: 2026_2304
addiction module antitoxin	Contig12: 2412_2605
restriction endonuclease subunit M	Contig12: 2912_4654
restriction endonuclease	Contig12: 4726_5742
hypothetical protein	Contig12: 5739_7061
hypothetical protein	Contig12: 7090_7302
hypothetical protein	Contig12: 7317_7529
hypothetical protein	Contig12: 7522_7755
hypothetical protein	Contig12: 7752_10775
hypothetical protein	Contig12: 11225_11479
Genomic region 5
transposase, IS21 family protein	Contig27: 343_1920
AAA family ATPase	Contig27: 1914_2599
mobile element protein	Contig27: 2996_3757
mobile element protein	Contig27: 3757_4740
hypothetical protein	Contig27: 4747_4941
hypothetical protein	Contig27: 5031_5270
transposase	Contig27: 5420_6238
transposase	Contig27: 6243_6527
hypothetical protein	Contig27: 6621_6920
Genomic region 6
transposase		Contig4: 943_1788
transposase		Contig4: 1785_2186
UDP-glucose 6-dehydrogenase		Contig4: 2469_3779
NAD+ synthase		Contig4: 3851_5509
transposase		Contig4: 5528_6139
GDP-mannose 3,5-epimerase-like		Contig4: 6336_7331
hypothetical protein		Contig4: 7332_9683
hypothetical protein		Contig4: 9769_10706
transposase		Contig4: 10732_10949
Genomic region 7
transposase		Contig18: 1_285
hypothetical protein		Contig18: 181_1773
transposase		Contig18: 1764_2552
transposase		Contig18: 2618_2866
transposase		Contig18: 2871_3143
transposase IS4 family protein		Contig18: 3696_4058
Genomic region 8
tRNA-Lys		Contig32: 7280_7355
integrase		Contig32: 7350_8372
hypothetical protein		Contig32: 8397_8594
hypothetical protein		Contig32: 8598_9014
hypothetical protein		Contig32: 9011_9241
hypothetical protein		Contig32: 9238_9441
hypothetical protein		Contig32: 9464_9898
hypothetical protein		Contig32: 9951_10457
hypothetical protein		Contig32: 10420_12033
hypothetical protein		Contig32: 12030_12692
hypothetical protein		Contig32: 13422_13919
AAA family ATPase		Contig32: 13916_14596
hypothetical protein		Contig32: 14593_14994
Genomic region 9
hypothetical protein		Contig68: 21913_22344
hypothetical protein		Contig68: 22357_22704
hypothetical protein		Contig68: 22759_23184
hypothetical protein		Contig68: 23572_24474
hypothetical protein		Contig68: 24471_24692
RNA polymerase subunit sigma-70		Contig68: 24897_25856
hypothetical protein		Contig68: 25846_26628
hypothetical protein		Contig68: 26745_26972
hypothetical protein		Contig68: 27069_27788
integrase		Contig68: 27790_28893
tRNA-Arg		Contig68: 28908_28984
Genomic region 10
hypothetical protein		Contig90: 10434_11516
phage protein Gp37/Gp68		Contig90: 11536_12249
hypothetical protein		Contig90: 12306_12539
transposase		Contig90: 13044_13715
integrase		Contig90: 13688_14221
	Contig10: 74602_75900	Contig4: 120935_122233
	Contig10: 74602_75900	Contig4: 120935_122233
