# Supplementary material for: Comparative Genomics Unravels the Functional Roles of Co-occurring Acidophilic Bacteria in Bioleaching Heaps
Source: Front Microbiol. 2017 May 5;8:790. doi: 10.3389/fmicb.2017.00790 (PMC5418355; doi:10.3389/fmicb.2017.00790)
Supplement: Table S3 — Detailed information for putative genes associated with key metabolic pathways of co-occurring bacteria in bioleaching heaps. [file Table3.XLSX]

## Sheet: Sheet1
Table S3 Detailed information for putative genes associated with key metabolic pathways of co-occurring bacteria in bioleaching heaps.
Gene		Description	EC number	Genomic loci
				L. ferriphilum DX	L. ferriphilum ZJ	A. caldus DX	A. caldus ZJ	S. thermosulfidooxidans DX	S. thermosulfidooxidans ZJ
CENTRAL CARBON METABOLISM
Reductive tricarboxylic acid cycle
		malate dehydrogenase	1.1.1.37	Contig2: 37759_38721	Contig65: 67184_68146
		fumarate hydratase	4.2.1.2	Contig21: 47272_48654	Contig89: 14812_16194
frdA		fumarate reductase	1.3.5.4	Contig9: 68664_70286	Contig57: 10712_12334
succinyl-CoA synthase			6.2.1.5
sucC		succinyl-CoA synthetase subunit beta		Contig9: 67398_68588	Contig57: 12410_13600
sucD		succinyl-CoA synthetase subunit alpha		Contig9: 66484_67401	Contig57: 13597_14514
IDH3	K00030	asocitrate dehydrogenase	1.1.1.41	Contig19: 20499_21509	Contig34: 9631_10641
acnA	K01681	aconitase hydratase I	4.2.1.3	Contig9: 72652_74577	Contig57: 6421_8346
ccsA	K15232	citryl-CoA synthetase	6.2.1.18	Contig9: 76092_77342	Contig57: 3656_4906
ccl	K15234	citrate lyase subunit beta / citryl-CoA lyase	4.1.3.34	Contig9: 71749_72558	Contig57: 8440_9249
Pyruvate ferredoxin oxidoreductase			1.2.7.1
porG	K00172	pyruvate ferredoxin oxidoreductase gamma subunit		Contig17: 149026_149724	Contig76: 1027_1725
porB	K00170	pyruvate ferredoxin oxidoreductase beta subunit		Contig17: 149747_150637	Contig76: 1748_2638
porA	K00169	pyruvate ferredoxin oxidoreductase alpha subunit		Contig17: 150630_151826	Contig76: 2631_3827
hp		hypothetical protein		Contig17: 152045_152467	Contig76: 4046_4468
hp		hypothetical protein		Contig17: 152473_152757	Contig76: 4474_4758
2-oxoglutarate ferredoxin oxidoreductase		2-oxoglutarate ferredoxin oxidoreductase	1.2.7.3
forG		2-oxoglutarate ferredoxin oxidoreductase gamma subunit		Contig17: 153172_153870	Contig76: 5173_5871
forB		2-oxoglutarate ferredoxin oxidoreductase beta subunit		Contig17: 153913_154779	Contig76: 5914_6780
forA		2-oxoglutarate ferredoxin oxidoreductase alpha subunit		Contig17: 154866_155993	Contig76: 6867_7994
Ribulose-1,5-bisphosphate carboxylase/oxygenase (RuBisCO)
Rubisco form I
cbbL		ribulose-bisphosphate carboxylase large chain				Contig260: 26019_27437	Contig67: 37630_39048	Contig5: 150807_152252	Contig13: 235621_237066
cbbS		ribulose bisphosphate carboxylase, small subunit				Contig260: 27477_27809	Contig67: 39088_39420	Contig5: 152271_152699	Contig13: 237085_237513
Rubisco form II
cbbM		ribulose-bisphosphate carboxylase large chain				Contig377: 12102-13481	Contig60: 4435_5814
Form IV Rubisco-like protein
		ribulose 1 5-bisphosphate carboxylase large subunit		Contig14: 4149_5318	Contig24: 3972_5141	Contig260: 26019_27437	Contig267: 42856_45339
		ribulose 1 5-bisphosphate carboxylase large subunit		Contig17: 216231_217409	Contig6: 52538_5371	Contig364: 14181_15395	Contig243: 11204_12418
TCA cycle
gltA	K01647	citrate synthase	2.3.3.1	Contig9: 71749_72558	Contig57: 8440_9249	Contig252: 24732_25901	Contig253: 2109_3278	Contig1: 13871_14983	Contig13: 69804_70916
gltA	K01647	citrate synthase	2.3.3.1					Contig25: 352159_353289	Contig9: 352165_353295
acnA	K01681	aconitate hydratase	4.2.1.3	Contig9: 72652_74577	Contig57: 6421_8346	Contig364: 3518_5455	Contig243: 21144_22511	Contig30: 34017_36659	Contig12: 82609_85251
icd	K00031	isocitrate dehydrogenase (NADP)		Contig19: 21552_21902	Contig34: 9238_9588	Contig364: 5452_6726	Contig243: 19873_21147	Contig25: 469799_471016	Contig9: 469805_471022
		isocitrate dehydrogenase (NAD+)		Contig19: 20499_21509	Contig34: 9631_10641
2-oxoglutarate dehydrogenase
sucA	K00174	2-oxoglutarate dehydrogenase E1 component	1.2.4.2					Contig25: 675860_678673	Contig9: 675866_678679
sucB	K00175	2-oxoglutarate dehydrogenase E2 component	2.3.1.61					Contig25: 678687_679970	Contig9: 678693_679976
2-oxoglutarate/2-oxoacid ferredoxin oxidoreductase			1.2.7.3 / 1.2.7.11
oforA	K00174	2-oxoglutarate/2-oxoacid ferredoxin oxidoreductase subunit alpha						Contig11: 268474_270222	Contig3: 82392_84140
oforB	K00175	2-oxoglutarate/2-oxoacid ferredoxin oxidoreductase subunit beta						Contig11: 267611_268474	Contig3: 84140_85003
succinyl-CoA synthase			6.2.1.5
sucC	K01903	succinyl-CoA synthetase subunit beta		Contig9: 67398_68588	Contig57: 12410_13600	Contig364: 6729_7892	Contig243: 18707_19870	Contig25: 466437_467549	Contig9: 466443_467555
sucC	K01903	succinyl-CoA synthetase subunit beta		Contig9: 76092_77342	Contig57: 3656_4906
sucD	K01902	succinyl-CoA synthetase subunit alpha		Contig9: 66484_67401	Contig57: 13597_14514	Contig364: 8235_9107	Contig243: 17492_18364	Contig25: 465567_466436	Contig9: 465573_466442
sucD	K01902	succinyl-CoA synthetase subunit alpha		Contig9: 75061_76047	Contig57: 4951_5937
succinate dehydrogenase			1.3.5.1 / 1.3.5.4
sdhA/frdA	K00239	succinate dehydrogenase, flavoprotein subunit		Contig9: 68664_70286	Contig57: 10712_12334			Contig5: 117929_119710	Contig13: 202743_204524
sdhB/frdB	K00240	succinate dehydrogenase, iron-sulfur subunit		Contig9: 70283_70969	Contig57: 10029_10715			Contig5: 117168_117932	Contig13: 201982_202746
fumC	K01679	fumarate hydratase class II	4.2.1.2	Contig21: 47272_48654	Contig89: 14812_16194	Contig208: 61531_62988	Contig99: 11055_12512	Contig9: 2056_3453	Contig1: 2062_3459
pdhD	K00382	dihydrolipoamide dehydrogenase	1.8.1.4	Contig30: 1818_3206	Contig5: 1797_3185	Contig349: 1936_4965	Contig362: 1936_4965	Contig15: 40544_41950	Contig8: 40550_41956
pdhD	K00382	dihydrolipoamide dehydrogenase	1.8.1.4	Contig18: 13176_14558	Contig28: 8292_9674	Contig7: 8079_9467	Contig358: 3098_4486
pdhD	K00382	dihydrolipoamide dehydrogenase	1.8.1.4			Contig243: 1_1439	Contig372: 5380_6789
mdh	K00024	malate dehydrogenase	1.1.1.37	Contig2: 37759_38721	Contig65: 67184_68146			Contig25: 468843_469775	Contig9: 468849_469781
Amino sugar and nucleotide sugar metabolism
	K01183	chitinase	3.2.1.14					Contig1: 190427_192658	Contig13: 389629_391860
nagZ	K01207	beta-N-acetylhexosaminidase	3.2.1.52	Contig29: 56582_57610	Contig8: 56558_57586	Contig251: 4537_5523	Contig254: 30010_30996	Contig11: 240960_242564	Contig3: 110050_111654
amgK	K07102	anomeric MurNAc/GlcNAc kinase	2.7.1.-	Contig17: 169197_170264	Contig6: 5502_6569	Contig208: 22142_23155	Contig36: 1171_2184
murQ	K07106	N-acetylmuramic acid 6-phosphate etherase	4.2.1.126					Contig1: 18733_19632	Contig13: 65155_66054
murU	K00992	MurNAc alpha-1-phosphate uridylyltransferase	2.7.7.-			Contig208: 23128_23817	Contig36: 2157_2846
glmU	K04042	bifunctional UDP-N-acetylglucosamine pyrophosphorylase / Glucosamine-1-phosphate N-acetyltransferase	2.7.7.23 / 2.3.1.157	Contig6: 84593_86002	Contig66: 3097_4506	Contig367: 64457_65833	Contig267: 19782_21158	Contig28: 87408_88778	Contig10: 87414_88784
wecB	K01791	UDP-N-acetylglucosamine 2-epimerase	5.1.3.14					Contig3: 151986_153071	Contig11: 6000_7085
wbpA	K13015	UDP-N-acetyl-D-glucosamine dehydrogenase	1.1.1.136	Contig9: 85639_86940	Contig35: 4599_5900			Contig11: 156266_157612	Contig3: 195002_196348
wbpI	K13019	UDP-GlcNAc3NAcA epimerase	5.1.3.23					Contig11: 160610_161671	Contig3: 190943_192004
murA	K00790	UDP-N-acetylglucosamine 1-carboxyvinyltransferase	2.5.1.7	Contig29: 33060_34388	Contig8: 33035_34363	Contig208: 15657_16928	Contig182: 3455_4726	Contig25: 407405_408661	Contig9: 407411_408667
murA	K00790	UDP-N-acetylglucosamine 1-carboxyvinyltransferase	2.5.1.7					Contig25: 640603_641892	Contig9: 640609_641898
murB	K00075	UDP-N-acetylmuramate dehydrogenase	1.3.1.98	Contig9: 50832_51746	Contig62: 3013_3927	Contig202: 13043_13921	Contig239: 5197_6075	Contig25: 408607_409590	Contig9: 408613_409596
glmM	K03431	phosphoglucosamine mutase	5.4.2.10	Contig5: 8788_10161	Contig66: 29432_30805	Contig4: 52841_54205	Contig76: 11797_13161	Contig4: 6331_7671	Contig7: 40640_41980
nagA	K01443	N-acetylglucosamine-6-phosphate deacetylase	3.5.1.25					Contig25: 315732_316844	Contig9: 315738_316850
	K00847	fructokinase	2.7.1.4			Contig366: 7517_8455	Contig375: 7517_8455	Contig25: 139439_140362	Contig9: 139445_140368
nagB	K02564	glucosamine-6-phosphate deaminase	3.5.99.6					Contig11: 242587_243357	Contig3: 109257_110027
glmS	K00820	glucosamine--fructose-6-phosphate aminotransferase (isomerizing)	2.6.1.16	Contig6: 82774_84591	Contig35: 5937_7784	Contig367: 62601_64436	Contig267: 17926_19761	Contig4: 4287_6104	Contig7: 42207_44024
glmS	K00820	glucosamine--fructose-6-phosphate aminotransferase (isomerizing)	2.6.1.16	Contig9: 86977_88824	Contig66: 4508_6325
uxs	K08678	UDP-glucuronate decarboxylase	4.1.1.35	Contig5: 98667_99617	Contig15: 9321_10271			Contig11: 194444_195397	Contig3: 157217_158170
glk	K00845	glucokinase	2.7.1.2	Contig11: 49161_50195	Contig2: 14596_15630	Contig233: 33568_34515	Contig233: 17087_18034	Contig25: 541420_542355	Contig9: 541426_542361
pgi	K01810	glucose-6-phosphate isomerase	5.3.1.9	Contig2: 178520_180166	Contig64: 72574_74220	Contig229: 194_1816	Contig228: 186_1808
pgm	K01835	phosphoglucomutase	5.4.2.2	Contig18: 7807_9450	Contig28: 2923_4566	Contig254: 4650_6284	Contig121: 4605_6239
pgi1	K06859	glucose-6-phosphate isomerase, archaeal	5.3.1.9					Contig11: 131445_132212	Contig3: 220402_221169
tal-pgi	K13810	transaldolase / glucose-6-phosphate isomerase	2.2.1.2/ 5.3.1.9					Contig25: 544596_547403	Contig9: 544602_547409
pmm-pgm	K15778	phosphomannomutase / phosphoglucomutase	5.4.2.8 / 5.4.2.2	Contig2: 155079_156482	Contig64: 49136_50539			Contig6: 91166_92563	Contig19: 11993_13390
galU	K00963	UTP--glucose-1-phosphate uridylyltransferase	2.7.7.9	Contig9: 127273_128196	Contig7: 29171_30094	Contig208: 43104_44000	Contig99: 30043_30939	Contig28: 58851_59741	Contig10: 58857_59747
galU	K00963	UTP--glucose-1-phosphate uridylyltransferase	2.7.7.9	Contig16: 102188_103081	Contig53: 2224_3117
ugd	K00012	UDPglucose 6-dehydrogenase	1.1.1.22	Contig5: 96645_97976	Contig15: 10962_12293	Contig57: 749_2074	Contig82: 7441_8766	Contig11: 195447_196823	Contig3: 155791_157167
sqdB	K06118	UDP-sulfoquinovose synthase	3.13.1.1			Contig258: 22940_24193	Contig260: 8692_9945	Contig6: 64008_65177	Contig19: 39379_40548
galK	K00849	galactokinase	2.7.1.6					Contig30: 24270_25415	Contig12: 72862_74007
galT	K00965	UDPglucose--hexose-1-phosphate uridylyltransferase	2.7.7.12	Contig17: 123579_124583	Contig67: 74099_75103			Contig30: 23373_24269	Contig12: 71965_72861
galE	K01784	UDP-glucose 4-epimerase	5.1.3.2	Contig9: 15627_16598	Contig35: 3054_4004	Contig350: 2452_3438	Contig267: 4149_5096	Contig11: 184441_185367	Contig11: 9237_10181
galE	K01784	UDP-glucose 4-epimerase	5.1.3.2	Contig9: 84094_85044	Contig62: 38161_39132	Contig367: 48824_49771	Contig363: 2452_3438	Contig25: 180500_181477	Contig3: 167247_168173
galE	K01784	UDP-glucose 4-epimerase	5.1.3.2	Contig22: 32881_33822	Contig64: 145659_146600			Contig3: 148890_149834	Contig9: 180506_181483
capD	K17716	UDP-glucose 4-epimerase	5.1.3.2					Contig3: 150931_151989	Contig11: 7082_8140
manC	K00971	mannose-1-phosphate guanylyltransferase	2.7.7.13					Contig28: 59879_60925	Contig10: 59885_60931
glf	K01854	UDP-galactopyranose mutase	5.4.99.9	Contig9: 96136_97239	Contig7: 60151_61254
	K08679	UDP-glucuronate 4-epimerase	5.1.3.6	Contig9: 95050_96075	Contig7: 61315_62340	Contig362: 15443_16453	Contig364: 15443_16453
GMPP	K00966	mannose-1-phosphate guanylyltransferase	2.7.7.13	Contig20: 3174_3917
manB	K01840	phosphomannomutase	5.4.2.8			Contig259: 19930_21387	Contig67: 7200_8657
rfbA	K16011	mannose-1-phosphate guanylyltransferase / mannose-6-phosphate isomerase	2.7.7.13 5.3.1.8	Contig2: 153607_155082	Contig: 64: 47664_49139	Contig197: 4480_5952	Contig157: 32602_34074
rfbA	K16011	mannose-1-phosphate guanylyltransferase / mannose-6-phosphate isomerase	2.7.7.13 5.3.1.8			Contig350: 11653_13098	Contig363: 11653_13098
gmd	K01711	GDP-mannose 4,6-dehydratase	4.2.1.47			Contig350: 11210_11656	Contig363: 11210_11656
rfbI	K00523	CDP-4-dehydro-6-deoxyglucose reductase, E3	1.17.1.1			Contig390: 6863_7873	Contig80: 28406_29416
glgC	K00975	glucose-1-phosphate adenylyltransferase	2.7.7.27	Contig17: 128849_130108	Contig67: 79369_80628	Contig233: 28548_29858	Contig233: 12067_13377
Glycan biosynthesis and metabolism
Lipopolysaccharide biosynthesis
lpxA	K00677	UDP-N-acetylglucosamine acyltransferase	2.3.1.129	Contig18: 42399_43202	Contig: 54550_55353	Contig352: 15370_16152	Contig194: 1_703
lpxA	K00677	UDP-N-acetylglucosamine acyltransferase	2.3.1.129	Contig19: 27313_28128	Contig34: 3012_3827
lpxC	K02535	UDP-3-O-[3-hydroxymyristoyl] N-acetylglucosamine deacetylase	3.5.1.108	Contig17: 186564_187460	Contig6: 22870_23766	Contig207: 4216_5133	Contig240: 15157_16074
lpxD	K02536	UDP-3-O-[3-hydroxymyristoyl] glucosamine N-acyltransferase	2.3.1.191	Contig19: 25729_26781	Contig34: 4359_5411	Contig361: 1_938	Contig247: 19464_20406
lpxH	K03269	UDP-2,3-diacylglucosamine hydrolase	3.6.1.54			Contig359: 4968_5774	Contig30: 4968_5774
lpxB	K00748	lipid-A-disaccharide synthase	2.4.1.182	Contig19: 29972_31171	Contig34: 1_1168	Contig352: 12145_13278	Contig194: 2795_3928
lpxK	K00912	tetraacyldisaccharide 4'-kinase	2.7.1.130	Contig18: 102177_103256	Contig29: 1819_2898	Contig85: 13339_14319	Contig118: 3109_4089
kdsD, kpsF	K06041	arabinose-5-phosphate isomerase	5.3.1.13	Contig4: 29573_30571	Contig80: 51725_52723	Contig208: 24655_25626	Contig36: 3684_4655
kdsA	K01627	2-dehydro-3-deoxyphosphooctonate aldolase (KDO 8-P synthase)	2.5.1.55	Contig4: 30568_31437	Contig80: 50859_51728	Contig197: 30325_31170	Contig157: 7384_8229
kdsC	K03270	3-deoxy-D-manno-octulosonate 8-phosphate phosphatase (KDO 8-P phosphatase)	3.1.3.45	Contig4: 29025_29573	Contig80: 52723_53271	Contig208: 25623_26171	Contig36: 4652_5200
kdsB	K00979	3-deoxy-manno-octulosonate cytidylyltransferase (CMP-KDO synthetase)	2.7.7.38	Contig4: 33059_33790	Contig80: 48506_49237	Contig85: 14518_15297	Contig118: 2131_2910
kdtA, waaA	K02527	3-deoxy-D-manno-octulosonic-acid transferase	2.4.99.12 2.4.99.13 2.4.99.14 2.4.99.15	Contig18: 103253_104626	Contig29: 2895_4268	Contig21: 6679_8034	Contig36: 17084_17644
kdtA, waaA	K02527	3-deoxy-D-manno-octulosonic-acid transferase	2.4.99.12 2.4.99.13 2.4.99.14 2.4.99.15			Contig208: 38055_38615	Contig52: 7751_9106
lpxL, htrB	K02517	Kdo2-lipid IVA lauroyltransferase	2.3.1.241	Contig18: 101257_102180	Contig29: 899_1822	Contig341: 4394_5317	Contig235: 1_816
gmhA, lpcA	K03271	D-sedoheptulose 7-phosphate isomerase	5.3.1.28	Contig17: 159152_159763	Contig76: 11152_11763			Contig13: 3817_4485	Contig5: 3823_4491
gmhC	K03272	D-beta-D-heptose 7-phosphate kinase / D-beta-D-heptose 1-phosphate adenosyltransferase	2.7.1.167 2.7.7.70	Contig4: 33889_34947	Contig80: 47349_48407		Contig82: 8747_9715
gmhB	K03273	D-glycero-D-manno-heptose 1,7-bisphosphate phosphatase	3.1.3.82 3.1.3.83	Contig18: 91460_92059	Contig1: 5691_6290	Contig339: 2369_2905	Contig17: 16845_17381
gmhD,rfaD	K03274	ADP-L-glycero-D-manno-heptose 6-epimerase	5.1.3.20	Contig24: 23266_24177	Contig70: 13141_14052	Contig362: 16450_17439	Contig364: 16450_17099
hddA	K07031	D-glycero-alpha-D-manno-heptose-7-phosphate kinase	2.7.1.168	Contig8: 45142_46140
waaB, rfaB	K02840	UDP-D-galactose:(glucosyl)LPS alpha-1,6-D-galactosyltransferase	2.4.1.-					Contig25: 179452_180522	Contig9: 179458_180528
waaC, rfaC	K02841	heptosyltransferase I	2.4.-.-	Contig18: 95269_96384	Contig1: 210_1373	Contig21: 8725_9744	Contig52: 6041_7060
waaC, rfaC	K02841	heptosyltransferase I	2.4.-.-	Contig18: 96377_97540	Contig1: 1366_2481
waaF, rfaF	K02843	heptosyltransferase II	2.4.-.-	Contig18: 92060_93097	Contig1: 4653_5690	Contig52: 20370_21497	Contig56: 37513_38640
waaQ, rfaQ	K02849	heptosyltransferase III	2.4.-.-	Contig18: 90227_91261	Contig1: 6489_7523	Contig58: 19403_20434	Contig4: 22033_23064
waaL, rfaL	K02847	O-antigen ligase	2.4.1.-			Contig21: 10505_11704	Contig52: 4081_5280
Peptidoglycan biosynthesis
murA	K00790	UDP-N-acetylglucosamine 1-carboxyvinyltransferase	2.5.1.7	Contig29: 33060_34388	Contig8: 33035_34363	Contig208: 15657_16928	Contig182: 3455_4726	Contig25: 407405_408661	Contig9: 407411_408667
murA	K00790	UDP-N-acetylglucosamine 1-carboxyvinyltransferase	2.5.1.7					Contig25: 640603_641892	Contig9: 640609_641898
murB	K00075	UDP-N-acetylmuramate dehydrogenase	1.3.1.98	Contig9: 50832_51746	Contig62: 3013_3927	Contig202: 13043_13921	Contig239: 5197_6075	Contig25: 408607_409590	Contig9: 408613_409596
murC	K01924	UDP-N-acetylmuramate--alanine ligase	6.3.2.8	Contig9: 51743_53137	Contig62: 1622_3016			Contig25: 643447_644868	Contig9: 643453_644874
murD	K01925	UDP-N-acetylmuramoylalanine--D-glutamate ligase	6.3.2.9	Contig9: 55554_57017	Contig57: 23982_25445	Contig205: 1_1365	Contig240: 2953_4317	Contig25: 370381_371745	Contig9: 370387_371751
murE	K01928	UDP-N-acetylmuramoyl-L-alanyl-D-glutamate--2,6-diaminopimelate ligase	6.3.2.13	Contig9: 59609_61138	Contig57: 19861_21390	Contig206: 1113_2549	Contig240: 6744_8180	Contig25: 414219_415700	Contig9: 414225_415706
ddl	K01921	D-alanine-D-alanine ligase	6.3.2.4	Contig9: 49870_50781	Contig62: 3978_4889	Contig202: 12097_13050	Contig239: 4251_5204	Contig3: 1_1033	Contig8: 81583_82635
murF	K01929	UDP-N-acetylmuramoyl-tripeptide--D-alanyl-D-alanine ligase	6.3.2.10	Contig9: 58125_59612	Contig57: 21387_22874	Contig206: 1_1116	Contig240: 5401_6747	Contig25: 412852_414222	Contig9: 412858_414228
bacA	K06153	undecaprenyl-diphosphatase	3.6.1.27	Contig6: 31230_32087	Contig98: 1906_2763	Contig176: 6069_6914	Contig184: 14524_15369	Contig1: 173591_174370	Contig13: 407917_408696
bacA	K06153	undecaprenyl-diphosphatase	3.6.1.27					Contig3: 29840_30658	Contig8: 111442_112260
bcrC	K19302	undecaprenyl-diphosphatase	3.6.1.27					Contig17: 22002_22625	Contig8: 281149_281772
mraY	K01000	phospho-N-acetylmuramoyl-pentapeptide-transferase	2.7.8.13	Contig9: 57052_58125	Contig57: 22874_23947	Contig205: 1367_2449	Contig240: 4319_5401	Contig25: 411908_412855	Contig9: 411914_412861
murG	K02563	UDP-N-acetylglucosamine--N-acetylmuramyl-(pentapeptide) pyrophosphoryl-undecaprenol N-acetylglucosamine transferase	2.4.1.227	Contig9: 53258_54373	Contig62: 386_1501	Contig203: 681_1784	Contig240: 688_1791	Contig25: 409606_410706	Contig9: 409612_410712
murJ, mviN	K03980	putative peptidoglycan lipid II flippase		Contig10: 131487_133121	Contig77: 14642_16276	Contig259: 11791_13296		Contig25: 236166_237707	Contig9: 236172_237713
pbpC	K05367	penicillin-binding protein 1C	2.4.1.-			Contig56: 13903_16251	Contig251: 5241_7589
mrcA	K05366	penicillin-binding protein 1A	2.4.1.- 3.4.-.-	Contig16: 31026_33398	Contig73: 19599_21971	Contig104: 65054_67540	Contig2: 63887_66373
mrcA	K05366	penicillin-binding protein 1A	2.4.1.- 3.4.-.-			Contig363: 1136_3613	Contig373: 1117_3594
mrcB	K05365	penicillin-binding protein 1B	2.4.1.129 3.4.-.-	Contig29: 1_2075	Contig8: 1_2052
mrdA	K05515	penicillin-binding protein 2		Contig17: 95543_97477	Contig67: 46063_47997	Contig65: 15806_17749	Contig51: 21221_23026	Contig28: 70771_72717	Contig10: 70777_72723
mrdA	K05515	penicillin-binding protein 2				Contig250: 12345_14150	Contig264: 15806_17749
ftsI	K03587	cell division protein FtsI (penicillin-binding protein 3)		Contig9: 61184_62920	Contig57: 18079_19815	Contig175: 2074_3828	Contig155: 6567_8297	Contig25: 417949_419673	Contig9: 417955_419679
ftsI	K03587	cell division protein FtsI (penicillin-binding protein 3)				Contig206: 2536_4308	Contig184: 2074_3828
ftsI	K03587	cell division protein FtsI (penicillin-binding protein 3)				Contig244: 3958_5688	Contig240: 8167_9939
dacC, dacA, dacD	K07258	D-alanyl-D-alanine carboxypeptidase (penicillin-binding protein 5/6)	3.4.16.4			Contig250: 15280_16446	Contig51: 24156_25322	Contig1: 61459_62631	Contig13: 22156_23328
dacC, dacA, dacD	K07258	D-alanyl-D-alanine carboxypeptidase (penicillin-binding protein 5/6)	3.4.16.4			Contig329: 1653_2834	Contig120: 1859_3040	Contig25: 105319_106491	Contig19: 45105_46331
dacC, dacA, dacD	K07258	D-alanyl-D-alanine carboxypeptidase (penicillin-binding protein 5/6)	3.4.16.4			Contig363: 1_1079	Contig370: 12003_12956	Contig25: 122876_124009	Contig9: 105325_106497
dacC, dacA, dacD	K07258	D-alanyl-D-alanine carboxypeptidase (penicillin-binding protein 5/6)	3.4.16.4			Contig386: 12328_13281	Contig373: 1_1060	Contig6: 58225_59451	Contig9: 122882_124015
dacB	K07259	D-alanyl-D-alanine carboxypeptidase / D-alanyl-D-alanine-endopeptidase (penicillin-binding protein 4)	3.4.16.4 3.4.21.-			Contig362: 10140_11750	Contig364: 10140_11750
Polysaccharide-associated transport systems
Lipopolysacchraride export
	K10107	polysaccharide transport system permease protein				Contig197: 3350_4468	Contig157: 34086_35204
	K09688	polysaccharide transport system permease protein				Contig197: 2539_3360	Contig157: 35194_36015
	K09689	polysaccharide transport system ATP-binding protein	3.6.3.38			Contig197: 1878_2552	Contig157: 36002_36676	Contig11: 204901_206109	Contig3: 146505_147713
	K09691	lipopolysaccharide transport system ATP-binding protein		Contig25: 9960_10667	Contig27: 9345_10058
lptB	K06861	lipopolysaccharide export system ATP-binding protein	3.6.3.-	Contig2: 35733_36479	Contig65: 69426_70172	Contig208: 27242_27967	Contig36: 6271_6996
lptF	K07091	lipopolysaccharide export system permease protein				Contig67: 9527_10645	Contig248: 9572_10690
lptG	K11720	lipopolysaccharide export system permease protein		Contig18: 56717_57805	Contig1: 39945_41033	Contig67: 10642_11715	Contig248: 10687_11760
Exopolysaccharide-associated protein export
		exosortase		Contig9: 128183_129013	Contig7: 28354_29184
		EpsI family protein		Contig9: 129024_129716	Contig7: 27651_28343
		PEP-CTERM-box response regulator transcription factor		Contig9: 129713_131128	Contig7: 26239_27654
Glycolic acid assimilation
Glycolate oxidase
glcD	K00104	glycolate oxidase subunit GlcD	1.1.3.15			Contig364: 31078_32547	Contig332: 3694_4427	Contig25: 23367_24827	Contig9: 23373_24833
glcE	K11472	glycolate oxidase FAD binding subunit				Contig364: 32549_33625	Contig332: 2616_3692	Contig25: 26329_27504	Contig9: 26335_27510
glcF	K11473	glycolate oxidase iron-sulfur subunit				Contig364: 33663_34916	Contig332: 1325_2578	Contig25: 24989_26326	Contig9: 24995_26332
		malate synthase A	2.3.3.9					Contig11: 43606_45195	Contig14: 35797_37386
Fatty acid degradation
fadD	K01897	long-chain acyl-CoA synthetase	6.2.1.3					Contig15: 16610_18265	Contig8: 16616_18271
		long-chain acyl-CoA synthetase	6.2.1.3					Contig8: 119963_121555	Contig5: 133800_135392
		acyl-CoA dehydrogenase						Contig18: 29917_31080	Contig13: 241006_242169
		acyl-CoA dehydrogenase						Contig25: 86658_87797	Contig9: 86664_87803
		acyl-CoA dehydrogenase						Contig25: 126383_127561	Contig9: 126389_127567
		acyl-CoA dehydrogenase						Contig25: 191955_193145	Contig9: 191961_193151
		acyl-CoA dehydrogenase						Contig25: 523084_524223	Contig9: 523090_524229
fadB	K13767	enoyl-CoA hydratase	4.2.1.17					Contig15: 18268_19020	Contig8: 18274_19026
fadA	K00632	acetyl-CoA acyltransferase	2.3.2.16					Contig25: 85104_86246	Contig9: 85110_86252
Lactate utilization
		lactate permease						Contig11: 45308_46915	Contig14: 34077_35684
		lactate utilization protein B/C						Contig22: 19291_20742	Contig3: 7673_9124
NITROGEN UPTAKE
amt		ammonium transporter		Contig1: 39338_40810	Contig103: 10422_11729	Contig237: 2921_4228	Contig3: 941_2248	Contig8: 128988_130358	Contig5: 142825_144195
amtB		ammonium transporter		Contig1: 41283_42590	Contig103: 12202_13674	Contig184: 12818_14035	Contig116: 12818_14035
amtB		ammonium transporter		Contig22: 10077_11711	Contig64: 122855_124489
nrt	K02575	MFS transporter, NNP family, nitrate/nitrite transporter				Contig253: 3844_5160	Contig93: 6266_7582	Contig13: 23118_24356	Contig4: 23124_24362
		nitrate transporter (NRT)				Contig135: 3032_4201	Contig259: 13214_14383
Assimilatory nitrate reduction
nasA	K00372	assimilatory nitrate reductase catalytic subunit	1.7.99.4			Contig135: 10199_12958	Contig259: 4457_7216	Contig13: 25053_27188	Contig4: 25059_27194
nirA	K00366	ferredoxin-nitrite reductase	1.7.7.1	Contig3: 64122_65765	Contig43: 1_831			Contig27: 3154_4698	Contig13: 309448_310992
Dissimilatory nitrate reduction
nitrate reductase			1.7.99.4
narG		nitrate reductase subunit α				Contig253: 8431_12213	Contig93: 10853_14635
narH		nitrate reductase subunit β				Contig253: 6881_8434	Contig93: 9303_10856
narJ		nitrate reductase subunit δ				Contig253: 6327_6872	Contig93: 8749_9294
narI		nitrate reductase subunit γ				Contig253: 5632_6330	Contig93: 8054_8752
nitrite reductase			1.7.1.15
nirB	K00362	nitrite reductase (NADH) large subunit				Contig135: 7430_9877	Contig259: 7538_9985	Contig13: 19181_21583	Contig4: 19187_21589
nirD	K00363	nitrite reductase (NADH) small subunit		Contig17: 130460_130759	Contig67: 80980_81279	Contig135: 9882_10202	Contig259: 7213_7533	Contig13: 21630_21995	Contig4: 21636_22001
nirK	K00368	nitrite reductase (NO-forming)	1.7.2.1
		nitric oxide dioxygenase	1.14.12.17
		nitric oxide dioxygenase	1.14.12.17
Urease cluster I
ureA		urease gamma subunit	3.5.1.5					Contig7: 51574_51933	Contig4: 137846_138205
ureB		urease beta subunit						Contig7: 51930_52304	Contig4: 138202_138576
ureC		urease alpha subunit						Contig7: 52301_54016	Contig4: 138573_140288
ureE		urease accessory protein UreE						Contig7: 54194_54673	Contig4: 140466_140945
ureF		urease accessory protein UreF						Contig7: 54696_55376	Contig4: 140968_141648
ureG		urease accessory protein UreG						Contig7: 55409_56050	Contig4: 141681_142322
ureD		urease accessory protein UreD						Contig7: 56040_56879	Contig4: 142312_143151
gudB	K00260	glutamate dehydrogenase	1.4.1.2						Contig9: 426222_427475
gdhA	K00261	glutamate dehydrogenase (NAD(P)+)	1.4.1.3					Contig25: 426216_427469
glnA	K01915	glutamine synthetase	6.3.1.2	Contig7: 59107_60519	Contig80: 15169_16581	Contig83: 1_707	Contig31: 7446_8370	Contig2: 127761_129179	Contig11: 115130_116548
glnA	K01915	glutamine synthetase	6.3.1.2					Contig20: 44795_46132	Contig14: 125784_127121
glnA	K01915	glutamine synthetase	6.3.1.2					Contig20: 46403_47737	Contig5: 105207_106535
glnA	K01915	glutamine synthetase	6.3.1.2					Contig8: 91370_92698
glutamate synthase			1.4.1.13/1.4.1.14
gltB	K00265	glutamate synthase (NADPH/NADH) large chain		Contig21: 51309_55859	Contig89: 7607_12157	Contig366: 56818_61233	Contig375: 56818_61233	Contig25: 204407_208693	Contig9: 204413_208699
gltD	K00266	glutamate synthase (NADPH/NADH) small chain		Contig7: 23275_25116	Contig85: 14529_16370	Contig366: 61266_62660	Contig375: 61266_62660	Contig14: 23298_24632	Contig13: 361260_362594
can		gamma carbonic anhydrase family protein						Contig25: 644904_645416	Contig9: 644910_645422
can	K01673	carbonic anhydrase	4.2.1.1	Contig16: 11756_12337	Contig73: 296_877			Contig7: 58699_59304	Contig4: 144971_145576
IRON METABOLISM
		cytochrome 572 (Cyc572)		Contig1: 4995_6491	Contig5: 123199_124662
		cytochrome 579 (Cyc579)		Contig6: 70973_71530	Contig66: 17587_18144
		cytochrome 579 (Cyc579)		Contig29: 28456_29010	Contig8: 28431_28985
cbb3-type cytochrome oxidase, subunit 1
		cbb3 -type cytochrome oxidase, subunit 1		Contig18: 4467_5849	Contig28: 1_965
		cbb3 -type cytochrome oxidase, subunit 1		Contig4: 13658_15040	Contig80: 67253_68217
		cbb3 -type cytochrome oxidase, subunit 1		Contig7: 3867_4433	Contig9: 1_452
		cbb3 -type cytochrome oxidase, subunit 1			Contig85: 35213_35779
		cbb3 -type cytochrome oxidase, cytochrome c subunit		Contig5: 93305_93835	Contig15: 15103_15633
		cbb3 -type cytochrome oxidase, cytochrome c subunit		Contig7: 4790_6118
Type I bc1 complex
		putative rieske iron-sulfur family protein		Contig2: 99815_100744	Contig65: 5159_6088
		cytochrome b subunit of the bc complex		Contig2: 98418_99794	Contig65: 6109_7485
Type II bc1 complex
		cytochrome c class I		Contig7: 27868_28833	Contig85: 10812_11777
		hypothetical protein		Contig7: 27653_27871	Contig85: 11774_11992
		putative cytochrome b/b6 c-terminal		Contig7: 26793_27554	Contig85: 12091_12852
		cytochrome b/b6, N-terminal domain protein		Contig7: 25909_26670	Contig85: 12975_13736
		putative rieske iron-sulfur family protein		Contig7: 25113_25733	Contig85: 13912_14532
		Quinol oxidase-2, sulfocyanin (blue copper protein)						Contig11: 57403_59091	Contig14: 21901_23589
		Quinol oxidase-2, sulfocyanin (blue copper protein)						Contig25: 664721_665248	Contig9: 664727_665254
cytochrome aa3 quinol oxidase
qoxD	K02829	cytochrome aa3 quinol oxidase subunit IV						Contig7: 41275_41676	Contig4: 127547_127948
qoxC	K02828	cytochrome aa3 quinol oxidase subunit III						Contig7: 41735_42358	Contig4: 128007_128630
qoxB	K02827	cytochrome aa3 quinol oxidase subunit I						Contig7: 42355_44322	Contig4: 128627_130594
qoxA	K02826	cytochrome aa3 quinol oxidase subunit II						Contig7: 44361_45263	Contig4: 130633_131535
SULFUR OXIDATION
sqr	K17218	sulfide:quinone oxidoreductase	1.8.5.4			Contig390: 20555-21688	Contig80: 14591-15724	Contig19: 37798_38937	Contig12: 98453_99715
sqr	K17218	sulfide:quinone oxidoreductase	1.8.5.4					Contig2: 111084_112346	Contig16: 423_1562
sqr	K17218	sulfide:quinone oxidoreductase	1.8.5.4					Contig28: 64158_65309	Contig10: 64164_65315
doxD	K16937	TQO small subunit DoxD	1.8.5.2					Contig11: 261306_261839	Contig4: 90775_91308
tetH		tetrathionate hydrolase				Contig260: 6573-8030	Contig67: 18184-19641	Contig25: 148888_150423	Contig9: 148894_150429
sulfur oxidizing protein (Sox)
Sox cluster I
soxY-I		SoxY-I				Contig249: 5540-6034	Contig256: 1705-2181
soxZ-I		SoxZ-I				Contig249: 6084-6413	Contig256: 2231-2560
soxB-I		SoxB-I				Contig249: 6469-8178	Contig256: 2616-4325
soxX-I		SoxX-I				Contig249: 10787-11176	Contig256: 6934-7323
soxA-I		SoxA-I				Contig249: 11208-12074	Contig256: 7355-8221
Sox cluster II
soxX-II		SoxX-II				Contig250: 5179-5577	Contig51: 14055-14453
soxY-II		SoxY-II				Contig250: 5604-6116	Contig51: 14480-14992
soxZ-II		SoxZ-II				Contig250: 6165-6497	Contig51: 15041-15373
soxA-II		SoxA-II				Contig250: 6550-7413	Contig51: 15426-16289
soxB-II		SoxB-II				Contig250: 8013-9740	Contig51: 16889-18616
sor	K16952	sulfur oxygenase/reductase	1.13.11.55			Contig104: 53146-54081	Contig2: 51979-52914	Contig11: 201343_202263	Contig3: 150351_151271
sor	K16952	sulfur oxygenase/reductase	1.13.11.55					Contig22: 3652_4572	Contig2: 3658_4578
tst	K01011	thiosulfate/3-mercaptopyruvate sulfurtransferase	2.8.1.1 2.8.1.2			Contig81: 1252-1701	Contig352: 572-1021	Contig1: 53446_54270	Contig13: 30517_31341
Heterodisulfide reductase I
hdrB		CoB--CoM heterodisulfide reductase subunit B						Contig10: 18351_19271	Contig1: 26722_27642
hdrC		CoB--CoM heterodisulfide reductase subunit C						Contig10: 19305_19997	Contig1: 27676_28368
hyp		hypothetical protein						Contig10: 20027_20848	Contig1: 28398_29219
hdrA		CoB--CoM heterodisulfide reductase subunit A						Contig10: 20845_21891	Contig1: 29216_30262
hdrB		CoB--CoM heterodisulfide reductase subunit B						Contig10: 21904_23139	Contig1: 30275_31510
hdrC		CoB--CoM heterodisulfide reductase subunit C						Contig10: 23268_23894	Contig1: 31639_32265
Heterodisulfide reductase II
hdrA		CoB--CoM heterodisulfide reductase subunit A						Contig1: 29351_30412	Contig13: 54375_55436
hdrB		CoB--CoM heterodisulfide reductase subunit B						Contig1: 28108_29307	Contig13: 55480_56679
hdrC		CoB--CoM heterodisulfide reductase subunit C						Contig1: 27377_28063	Contig13: 56724_57410
heterodisulfide reductase (HDR)
hdrA		heterodisulfide reductase subunit A				Contig14: 2818_3879	Contig46: 2785_3487
hdrB		heterodisulfide reductase subunit B				Contig59: 16714_17398	Contig17: 13424_14803
hdrC		heterodisulfide reductase subunit C				Contig60: 121_840	Contig51: 493_1155
hdrC		heterodisulfide reductase subunit C				Contig19: 7722_8384	Contig4: 978_1697
hdrB		heterodisulfide reductase subunit B				Contig19: 8424_9776	Contig4: 1690_2601
sat	K00958	sulfate adenylyltransferase	2.7.1.25			Contig249: 14881_16578	Contig256: 11028_12725
cysK	K01738	cysteine synthase A	2.5.1.47					Contig18: 32100_33029	Contig13: 239057_239986
cysK	K01738	cysteine synthase A	2.5.1.47					Contig25: 529669_530712	Contig9: 529675_530718
		cysteine synthase B				Contig251: 12333_13217	Contig254: 22316_23200
cysE	K00640	serine O-acetyltransferase	2.3.1.30			Contig361: 23607_24365	Contig246: 1724_2482	Contig2: 98756_99664	Contig8: 153640_154548
OXIDATIVE PHOSPHORYLATION
NADH-quinone oxidoreductase cluster I
nuoA	K00330	NADH-quinone oxidoreductase subunit A	1.6.5.3	Contig22: 28297_28668	Contig64: 141075_141446	Contig4: 50984-51340	Contig76: 14662-15018	Contig4: 29057_29410	Contig7: 18901_19254
nuoB	K00331	NADH-quinone oxidoreductase subunit B	1.6.5.3	Contig22: 27770_28306	Contig64: 140548_141084	Contig4: 50517-50993	Contig76: 15009-15485	Contig4: 28551_29066	Contig7: 19245_19760
nuoC	K00332	NADH-quinone oxidoreductase subunit C	1.6.5.3	Contig22: 27209_27763	Contig64: 139987_140541	Contig4: 49905-50513	Contig76: 15489-16097	Contig4: 28093_28554	Contig7: 19757_20218
nuoD	K00333	NADH-quinone oxidoreductase subunit D	1.6.5.3	Contig22: 25878_27020	Contig64: 138656_139798	Contig4: 48668-49921	Contig76: 16081-17334	Contig4: 26873_28081	Contig7: 20230_21438
nuoE	K00334	NADH-quinone oxidoreductase subunit E	1.6.5.3	Contig22: 25223_25729	Contig64: 138001_138507	Contig4: 48172-48663	Contig76: 17339-17830	Contig4: 26397_26876	Contig7: 21435_21914
nuoF	K00335	NADH-quinone oxidoreductase subunit F	1.6.5.3	Contig22: 23255_25108	Contig64: 136033_137886	Contig4: 46896-48182	Contig76: 17820-19106	Contig4: 25108_26400	Contig7: 21911_23203
nuoG	K00336	NADH-quinone oxidoreductase subunit G	1.6.5.3	Contig22: 20523_22544	Contig64: 133301_135322	Contig4: 44566-46896	Contig76: 19106-21436	Contig4: 22803_25127	Contig7: 23184_25508
nuoH	K00337	NADH-quinone oxidoreductase subunit H	1.6.5.3	Contig22: 19429_20442	Contig64: 132207_133220	Contig4: 43524-44555	Contig77: 1-529	Contig4: 21817_22806	Contig7: 25505_26494
nuoI	K00338	NADH-quinone oxidoreductase subunit I	1.6.5.3	Contig22: 18843_19403	Contig64: 131621_132181	Contig4: 43020-43511	Contig77: 542-821	Contig4: 21246_21683	Contig7: 26628_27065
nuoJ	K00339	NADH-quinone oxidoreductase subunit J	1.6.5.3	Contig22: 18325_18834	Contig64: 131103_131612	Contig4: 42411-43007	Contig78: 225-821	Contig4: 20659_21231	Contig7: 27080_27652
nuoK	K00340	NADH-quinone oxidoreductase subunit K	1.6.5.3	Contig22: 17963_18265	Contig64: 130741_131043	Contig4: 42100-42414	Contig78: 818-1132	Contig4: 20360_20662	Contig7: 27649_27951
nuoL	K00341	NADH-quinone oxidoreductase subunit L	1.6.5.3	Contig22: 16019_17938	Contig64: 128797_130716	Contig4: 40116-42098	Contig78: 1134-3116	Contig4: 18435_20300	Contig7: 28011_29876
nuoM	K00342	NADH-quinone oxidoreductase subunit M	1.6.5.3	Contig22: 14474_15976	Contig64: 127252_128754	Contig4: 38628-40112	Contig78: 3120-4604	Contig4: 16944_18386	Contig7: 29925_31367
nuoN	K00343	NADH-quinone oxidoreductase subunit N	1.6.5.3	Contig22: 12988_14433	Contig64: 125766_127211	Contig4: 37171-38616	Contig78: 4616-6061	Contig4: 15526_16947	Contig7: 31364_32785
NADH-quinone oxidoreductase cluster II
nuoA	K00330	NADH-quinone oxidoreductase subunit A	1.6.5.3			Contig4: 21237-21596	Contig78: 21636-21995
nuoB	K00331	NADH-quinone oxidoreductase subunit B	1.6.5.3			Contig4: 20758-21246	Contig78: 21986-22474
nuoCD	K13378	NADH-quinone oxidoreductase subunit C/D	1.6.5.3			Contig4: 19061-20758	Contig78: 22474-24171
nuoE	K00334	NADH-quinone oxidoreductase subunit E	1.6.5.3			Contig4: 18589-19086	Contig78: 24254_24643
nuoF	K00335	NADH-quinone oxidoreductase subunit F	1.6.5.3			Contig4: 17336-18589	Contig78: 24643-25896
nuoG	K00336	NADH-quinone oxidoreductase subunit G	1.6.5.3			Contig4: 15048-17339	Contig78: 25893-28184
nuoH	K00337	NADH-quinone oxidoreductase subunit H	1.6.5.3			Contig4: 14089-15051	Contig78: 28181-29143
nuoI	K00338	NADH-quinone oxidoreductase subunit I	1.6.5.3			Contig4: 13571-14083	Contig78: 29149-29661
nuoJ	K00339	NADH-quinone oxidoreductase subunit J	1.6.5.3			Contig4: 13074-13574	Contig78: 29658-30158
nuoK	K00340	NADH-quinone oxidoreductase subunit K	1.6.5.3			Contig4: 12773-13090	Contig78: 30142-30459
nuoL	K00341	NADH-quinone oxidoreductase subunit L	1.6.5.3			Contig4: 10921-12780	Contig78: 30452-32311
nuoM	K00342	NADH-quinone oxidoreductase subunit M	1.6.5.3			Contig4: 9470-10924	Contig78: 32308-33762
nuoN	K00343	NADH-quinone oxidoreductase subunit N	1.6.5.3			Contig4: 8143-9480	Contig78: 33752-34864
Cytochrome c oxidase
coxB	K02275	cytochrome c oxidase subunit II	1.9.3.1					Contig28: 52215_53036	Contig5: 202542_203360
coxA	K02274	cytochrome c oxidase subunit I	1.9.3.1					Contig28: 50198_52105	Contig5: 200581_202488
coxC	K02276	cytochrome c oxidase subunit III	1.9.3.1					Contig28: 49629_50198	Contig5: 199978_200511
coxB	K02275	cytochrome c oxidase subunit II	1.9.3.1					Contig17: 165254_166066	Contig8: 424401_425213
coxA	K02274	cytochrome c oxidase subunit I	1.9.3.1					Contig17: 163338_165209	Contig8: 422485_424356
coxC	K02276	cytochrome c oxidase subunit III	1.9.3.1					Contig17: 162777_163322	Contig8: 421924_422469
coxB	K02275	cytochrome c oxidase subunit II	1.9.3.1					Contig8: 188705_189523	Contig10: 109726_110544
coxA	K02274	cytochrome c oxidase subunit I	1.9.3.1					Contig8: 186744_188651	Contig10: 107728_109671
coxC	K02276	cytochrome c oxidase subunit III	1.9.3.1					Contig8: 186141_186674	Contig10: 107137_107715
coxB	K02275	cytochrome c oxidase subunit II	1.9.3.1					Contig11: 81404_82222	Contig10: 52221_53042
coxA	K02274	cytochrome c oxidase subunit I	1.9.3.1					Contig11: 82277_84220	Contig10: 50204_52111
coxC	K02276	cytochrome c oxidase subunit III	1.9.3.1					Contig11: 84233_84811	Contig10: 49635_50204
bo3 ubiquinol oxidases
cyoA	K02297	cytochrome o ubiquinol oxidase, subunit II	1.10.3.10			Contig212: 4906-5865	Contig211: 5092-6051
cyoB	K02298	cytochrome o ubiquinol oxidase, subunit I	1.10.3.10			Contig212: 2730-4883	Contig211: 2916-5069
cyoC	K02299	cytochrome o ubiquinol oxidase, subunit III				Contig212: 2037-2675	Contig211: 2223-2861
cyoD	K02300	cytochrome o ubiquinol oxidase, subunit IV				Contig212: 1654-2040	Contig211: 1840-2226
cyoA	K02297	cytochrome o ubiquinol oxidase, subunit II	1.10.3.10			Contig249: 419-1402	Contig255: 8840-9823
cyoB	K02298	cytochrome o ubiquinol oxidase, subunit I	1.10.3.10			Contig249: 1426-3564	Contig255: 9847-11985
cyoC	K02299	cytochrome o ubiquinol oxidase, subunit III				Contig249: 3634-4269	Contig211: 2223-2861
cyoD	K02300	cytochrome o ubiquinol oxidase, subunit IV				Contig249: 4266-4631	Contig256: 413-778
cyoA	K02297	cytochrome o ubiquinol oxidase, subunit II	1.10.3.10			Contig15: 1393-2364	Contig57: 3407-4378
cyoB	K02298	cytochrome o ubiquinol oxidase, subunit I	1.10.3.10			Contig15: 2828-4513	Contig57: 1258-2943
cyoC	K02299	cytochrome o ubiquinol oxidase, subunit III				Contig15: 4585-5223	Contig57: 548-1186
cyoD	K02300	cytochrome o ubiquinol oxidase, subunit IV				Contig15: 5220-5591	Contig57: 180-551
bd ubiquinol oxidases
cydB	K00426	cytochrome d ubiquinol oxidase subunit II	1.10.3.14	Contig10: 212626_213765	Contig22: 5263_6402	Contig9: 16058_17143	Contig257: 18216_19301	Contig13: 49993_50994	Contig11: 154460_155470
cydA	K00425	cytochrome d ubiquinol oxidase subunit I	1.10.3.14	Contig10: 211029_212633	Contig22: 3666_5270	Contig9: 17208_18674	Contig257: 16685_18151	Contig13: 48567_49970	Contig11: 152949_154388
cydB	K00426	cytochrome d ubiquinol oxidase subunit II	1.10.3.14			Contig242: 35_532	Contig329: 433_1512	Contig2: 167091_168101	Contig4: 49999_51000
cydA	K00425	cytochrome d ubiquinol oxidase subunit I	1.10.3.14			Contig242: 584_2224	Contig329: 1561_3015	Contig2: 165580_167019	Contig4: 48573_49976
cydB	K00426	cytochrome d ubiquinol oxidase subunit II	1.10.3.14			Contig319: 2641_3720	Contig372: 35_532	Contig2: 56540_57550	Contig8: 195754_196764
cydA	K00425	cytochrome d ubiquinol oxidase subunit I	1.10.3.14			Contig319: 1138_2592	Contig372: 584_2224	Contig2: 55065_56477	Contig8: 196827_198239
cydB	K00426	cytochrome d ubiquinol oxidase subunit II	1.10.3.14			Contig20: 1061_2149	Contig229: 1183_2271
cydA	K00425	cytochrome d ubiquinol oxidase subunit I	1.10.3.14			Contig20: 1_989	Contig229: 1..1111
cydB	K00426	cytochrome d ubiquinol oxidase subunit II	1.10.3.14			Contig66: 16711_17799	Contig265: 19031_20119
cydA	K00425	cytochrome d ubiquinol oxidase subunit I	1.10.3.14			Contig66: 17854_18994	Contig265: 20174_21314
ATP synthase
atpC	K02114	ATP synthase F1 subunit epsilon		Contig16: 48418_48849	Contig53: 56457_56888	Contig367: 66002-66427	Contig267: 21327-21752	Contig19: 20566_20988	Contig16: 18372_18794
atpD	K02112	ATP synthase subunit beta	3.6.3.14	Contig16: 47021_48412	Contig53: 56894_58285	Contig367: 66434-67843	Contig267: 21759-23168	Contig19: 21004_22428	Contig16: 16932_18356
atpG	K02115	ATP synthase F1 subunit gamma		Contig16: 46101_46976	Contig53: 58330_59205	Contig367: 67874-68740	Contig267: 23199-24065	Contig19: 22440_23297	Contig16: 16063_16920
atpA	K02111	ATP synthase subunit alpha	3.6.3.14	Contig16: 44586_46097	Contig53: 59209_60720	Contig367: 68750-70294	Contig267: 24075-25619	Contig19: 23298_24806	Contig16: 14554_16062
atpH	K02113	ATP synthase F1 subunit delta		Contig16: 43993_44562	Contig53: 60744_61313	Contig367: 70311-70850	Contig267: 25636-26175	Contig19: 24796_25359	Contig16: 14001_14564
atpF	K02109	ATP synthase F0 subunit B		Contig16: 43469_43996	Contig53: 61310_61837	Contig367: 70862-71341	Contig267: 26187-26666	Contig19: 25356_25850	Contig16: 13510_14004
atpE	K02110	ATP synthase F0 subunit C		Contig16: 43193_43423	Contig53: 61883_62113	Contig367: 71384-71638	Contig267: 26709-26963	Contig19: 25913_26140	Contig16: 13220_13447
atpB	K02108	ATP synthase F0 subunit A		Contig16: 42425_43162	Contig53: 62144_62881	Contig367: 71693-72442	Contig267: 27018-27767	Contig19: 26220_26912	Contig16: 12448_13140
